# Supplementary material for: The School Malaise Trap Program: Coupling educational outreach with scientific discovery
Source: PLoS Biol. 2017 Apr 24;15(4):e2001829. doi: 10.1371/journal.pbio.2001829 (PMC5402927; doi:10.1371/journal.pbio.2001829)
Supplement: S2 Document Collection — (ZIP) [file pbio.2001829.s008.zip]

Archive with 4 entries (4 files):
- Strawberry DNA Extraction Backgrounder.docx
- Strawberry DNA Extraction Worksheet.docx
- Strawberry DNA Extraction Activity Description.docx
- Strawberry DNA Extraction Answer Page.docx
