# Supplementary material for: The School Malaise Trap Program: Coupling educational outreach with scientific discovery
Source: PLoS Biol. 2017 Apr 24;15(4):e2001829. doi: 10.1371/journal.pbio.2001829 (PMC5402927; doi:10.1371/journal.pbio.2001829)
Supplement: S3 Document Collection — (ZIP) [file pbio.2001829.s009.zip]

Archive with 3 entries (3 files):
- Activity 1 - Bug ID Activity Description.docx
- Activity 1 - Bug ID Answer Page.doc
- Activity 1 - Bug ID Worksheet.doc
